# Supplementary material for: Exosomes derived from cancer-associated fibroblasts promote tumorigenesis, metastasis and chemoresistance of colorectal cancer by upregulating circ_0067557 to target Lin28
Source: BMC Cancer. 2024 Jan 12;24:64. doi: 10.1186/s12885-023-11791-5 (PMC10785442; doi:10.1186/s12885-023-11791-5)
Supplement: Supplementary file 2 — Supplementary Material 2: Supplementary Table 2. The list of identified target mRNAs of the DECs [file 12885_2023_11791_MOESM2_ESM.xls]

## Sheet: Sheet1
Supplementary Table 2. The list of identified target mRNAs of the DECs.
ProbeName	Target mRNAs
hsa_circ_0030163	NM_003295
hsa_circ_0002789	NM_016001
hsa_circ_0045883	NM_001145526
hsa_circ_0081215	NM_015379
hsa_circ_0010620	NM_005529
hsa_circ_0046113	NM_138570
hsa_circ_0090652	NM_031407
hsa_circ_0010400	NM_001040125
hsa_circ_0050758	NM_001749
hsa_circ_0009334	NM_002074
hsa_circ_0021093	NM_005418
hsa_circ_0064127	NM_001080517
hsa_circ_0085664	NM_003033
hsa_circ_0043796	NM_003152
hsa_circ_0043791	NM_003152
hsa_circ_0076518	NM_033450
hsa_circ_0026679	NM_001002031
hsa_circ_0050077	NM_005027
hsa_circ_0020709	NM_001004
hsa_circ_0054378	NM_133259
hsa_circ_0076515	NM_014345
hsa_circ_0041934	NR_037926
hsa_circ_0033440	NM_006035
hsa_circ_0041962	NM_144607
hsa_circ_0040523	NM_030581
hsa_circ_0080630	NR_040584
hsa_circ_0031604	NM_021249
hsa_circ_0060546	NM_015937
hsa_circ_0085144	NM_002568
hsa_circ_0058341	NM_138802
hsa_circ_0049601	NM_005809
hsa_circ_0014685	NM_015327
hsa_circ_0020512	NM_001199868
hsa_circ_0038547	NR_027154
hsa_circ_0017867	NM_003380
hsa_circ_0032384	NM_014982
hsa_circ_0088900	NM_003011
hsa_circ_0082916	NM_006712
hsa_circ_0061372	NM_006585
hsa_circ_0021365	NM_175058
hsa_circ_0049785	NM_001204118
hsa_circ_0048269	NM_006830
hsa_circ_0025203	NM_002046
hsa_circ_0025194	NM_002046
hsa_circ_0040856	NM_001012759
hsa_circ_0066699	NM_000986
hsa_circ_0082379	NM_002402
hsa_circ_0042467	NM_015276
hsa_circ_0050349	NM_004708
hsa_circ_0041959	NM_032356
hsa_circ_0021565	NM_006360
hsa_circ_0078804	---
hsa_circ_0057671	NM_002156
hsa_circ_0056357	NM_001006623
hsa_circ_0044370	NM_005175
hsa_circ_0069225	NM_001177382
hsa_circ_0050229	NM_015329
hsa_circ_0049701	NM_017721
hsa_circ_0088515	NM_007209
hsa_circ_0039799	NM_014187
hsa_circ_0001853	NR_003051
hsa_circ_0086084	NM_013291
hsa_circ_0053047	NM_016131
hsa_circ_0091215	NM_080737
hsa_circ_0051814	NM_002103
hsa_circ_0015199	NM_015172
hsa_circ_0044542	NM_000088
hsa_circ_0068278	NM_004068
hsa_circ_0013548	NM_175744
hsa_circ_0028953	NM_006549
hsa_circ_0002136	NM_016836
hsa_circ_0092201	NM_001636
hsa_circ_0063377	NM_000967
hsa_circ_0040917	NM_001242757
hsa_circ_0081479	NM_002319
hsa_circ_0083286	NM_018361
hsa_circ_0048572	NM_001961
hsa_circ_0042534	NM_015584
hsa_circ_0014679	NM_170707
hsa_circ_0025885	NM_198578
hsa_circ_0035550	NM_001136015
hsa_circ_0003510	NM_020170
hsa_circ_0012122	NM_004047
hsa_circ_0023112	NM_000852
hsa_circ_0033525	NM_001127393
hsa_circ_0051676	NM_014681
hsa_circ_0006105	NR_024058
hsa_circ_0008337	NM_032468
hsa_circ_0033044	NM_020818
hsa_circ_0004294	NM_016091
hsa_circ_0075377	NM_006098
hsa_circ_0013453	NM_002790
hsa_circ_0004175	NM_003088
hsa_circ_0017880	NM_003380
hsa_circ_0046240	NM_002949
hsa_circ_0084752	NM_014294
hsa_circ_0013591	NM_152900
hsa_circ_0012253	NM_021639
hsa_circ_0001575	NM_016462
hsa_circ_0086124	NM_032902
hsa_circ_0082946	NM_005614
hsa_circ_0013176	NM_000969
hsa_circ_0088851	NM_001130438
hsa_circ_0041208	NM_001080779
hsa_circ_0006264	NM_020914
hsa_circ_0064713	NM_000404
hsa_circ_0005996	NM_183047
hsa_circ_0032579	NM_000428
hsa_circ_0080683	NM_001099415
hsa_circ_0022223	NM_024092
hsa_circ_0002456	NM_001380
hsa_circ_0002596	NM_130807
hsa_circ_0077255	NR_003038
hsa_circ_0022432	NM_001404
hsa_circ_0075237	NM_017510
hsa_circ_0049753	NM_005716
hsa_circ_0029162	NM_019625
hsa_circ_0026619	NM_015665
hsa_circ_0017993	NM_020200
hsa_circ_0081495	NM_005273
hsa_circ_0082730	NM_004546
hsa_circ_0081758	NM_002803
hsa_circ_0001134	NM_012255
hsa_circ_0049912	NM_001130065
hsa_circ_0081632	NM_001202543
hsa_circ_0061759	NM_004965
hsa_circ_0043739	NM_001096
hsa_circ_0081555	NM_015908
hsa_circ_0010908	NM_020448
hsa_circ_0064352	NM_014160
hsa_circ_0004469	NM_014248
hsa_circ_0081759	NM_002803
hsa_circ_0076613	NM_032111
hsa_circ_0024744	NM_019055
hsa_circ_0081134	NM_000089
hsa_circ_0082770	NM_004333
hsa_circ_0070698	NM_016648
hsa_circ_0031147	NM_031314
hsa_circ_0012123	NM_004047
hsa_circ_0019869	NM_014631
hsa_circ_0023919	NM_007166
hsa_circ_0043269	NM_198839
hsa_circ_0021982	NM_002804
hsa_circ_0030436	NM_006002
hsa_circ_0048181	NM_001039847
hsa_circ_0026686	NM_001002031
hsa_circ_0075288	NM_005520
hsa_circ_0091933	NM_001110556
hsa_circ_0038000	---
hsa_circ_0081213	NM_015379
hsa_circ_0017836	NM_003638
hsa_circ_0069474	NM_001024921
hsa_circ_0048402	NM_004152
hsa_circ_0034286	NM_003257
hsa_circ_0045253	NM_001199163
hsa_circ_0020808	NM_183233
hsa_circ_0074233	NM_181838
hsa_circ_0051806	NM_000146
hsa_circ_0026425	NM_005554
hsa_circ_0056005	NM_001099289
hsa_circ_0077674	NM_001105206
hsa_circ_0040851	NM_001171816
hsa_circ_0085382	NM_000127
hsa_circ_0008432	NM_003290
hsa_circ_0086075	NM_013291
hsa_circ_0083506	NM_018142
hsa_circ_0026700	NM_031157
hsa_circ_0013452	NM_002790
hsa_circ_0029427	NM_006325
hsa_circ_0090123	NM_001415
hsa_circ_0014967	NM_001185093
hsa_circ_0063691	NM_015140
hsa_circ_0000518	NR_002312
hsa_circ_0022111	NM_003146
hsa_circ_0049068	NM_005968
hsa_circ_0022355	NM_014206
hsa_circ_0035823	NM_024798
hsa_circ_0008583	NM_004087
hsa_circ_0021707	NM_003477
hsa_circ_0023110	NM_000852
hsa_circ_0009575	NM_012102
hsa_circ_0077317	NM_014611
hsa_circ_0064076	NM_003670
hsa_circ_0018502	NM_012207
hsa_circ_0052178	NM_017607
hsa_circ_0071701	NM_006598
hsa_circ_0082656	NM_173569
hsa_circ_0085226	NM_015902
hsa_circ_0043401	NM_000981
hsa_circ_0043139	NM_139215
hsa_circ_0068231	NM_018023
hsa_circ_0088847	NM_001130438
hsa_circ_0068183	NM_018023
hsa_circ_0037898	NM_001130007
hsa_circ_0069923	NM_001098484
hsa_circ_0079728	NM_002047
hsa_circ_0051088	NM_012268
hsa_circ_0027955	NM_003330
hsa_circ_0032783	NM_012111
hsa_circ_0056478	NM_001009993
hsa_circ_0009556	NM_007262
hsa_circ_0079714	NM_002047
hsa_circ_0039544	NM_152727
hsa_circ_0060839	NM_017843
hsa_circ_0084913	NM_015496
hsa_circ_0083359	TCONS_l2_00028472
hsa_circ_0064913	NM_002295
hsa_circ_0021706	NM_003477
hsa_circ_0051804	NM_000146
hsa_circ_0045601	NM_001002033
hsa_circ_0009135	NM_015102
hsa_circ_0037018	NM_001145156
hsa_circ_0060269	NM_002951
hsa_circ_0086100	NM_013291
hsa_circ_0066296	NM_001164317
hsa_circ_0089694	NM_032477
hsa_circ_0010189	NM_003000
hsa_circ_0081641	NR_038967
hsa_circ_0030189	NM_015070
hsa_circ_0048569	NM_001961
hsa_circ_0004249	NM_001206796
hsa_circ_0032795	NM_031210
hsa_circ_0038838	NM_001042432
hsa_circ_0023709	NM_016578
hsa_circ_0064911	NM_002295
hsa_circ_0000457	NM_018694
hsa_circ_0084062	NM_003012
hsa_circ_0001231	NM_007068
hsa_circ_0035551	NM_001136015
hsa_circ_0083853	NM_000637
hsa_circ_0090342	NM_032591
hsa_circ_0058982	NM_001252124
hsa_circ_0050266	NM_020410
hsa_circ_0013731	NM_006699
hsa_circ_0019974	NM_001191003
hsa_circ_0048405	NM_016199
hsa_circ_0027068	NM_001686
hsa_circ_0070509	NM_002106
hsa_circ_0055719	NM_199336
hsa_circ_0072023	NR_027028
hsa_circ_0065539	NM_000884
hsa_circ_0081346	NM_005720
hsa_circ_0074227	NM_181838
hsa_circ_0060747	NM_001316
hsa_circ_0083227	NM_018051
hsa_circ_0038136	NM_004996
hsa_circ_0063384	NM_000967
hsa_circ_0028064	NM_014325
hsa_circ_0071347	NM_014247
hsa_circ_0080301	NR_033416
hsa_circ_0002961	NM_178812
hsa_circ_0043926	NM_000988
hsa_circ_0060138	NR_040723
hsa_circ_0084111	NM_002690
hsa_circ_0020635	NM_007183
hsa_circ_0091837	NM_001110556
hsa_circ_0086405	NM_033222
hsa_circ_0010638	NM_005529
hsa_circ_0076143	NM_007104
hsa_circ_0008890	NM_002080
hsa_circ_0082468	NM_001628
hsa_circ_0051894	NM_012423
hsa_circ_0014686	NM_015327
hsa_circ_0083587	NM_022749
hsa_circ_0081558	NM_015908
hsa_circ_0051238	NM_001167867
hsa_circ_0067278	NM_016128
hsa_circ_0076494	NM_015089
hsa_circ_0068972	NM_002111
hsa_circ_0022642	NM_006819
hsa_circ_0043389	NM_006148
hsa_circ_0035985	NM_000968
hsa_circ_0051294	NM_001410
hsa_circ_0074151	NM_004134
hsa_circ_0025591	NM_001174097
hsa_circ_0080274	NM_015411
hsa_circ_0032774	NM_012111
hsa_circ_0018729	NM_004273
hsa_circ_0008133	NM_007096
hsa_circ_0058388	NM_205847
hsa_circ_0027961	NM_003330
hsa_circ_0039847	NM_006565
hsa_circ_0033388	NM_001017963
hsa_circ_0019746	NM_005736
hsa_circ_0066181	NM_001135055
hsa_circ_0008778	NM_001199649
hsa_circ_0074030	NM_138610
hsa_circ_0008976	NM_001001998
hsa_circ_0082931	NM_031946
hsa_circ_0072356	NM_000997
hsa_circ_0037532	NM_001761
hsa_circ_0076982	NM_001402
hsa_circ_0077719	NM_173674
hsa_circ_0089022	NR_028048
hsa_circ_0071224	NM_001199282
hsa_circ_0026000	NM_018976
hsa_circ_0079274	NM_001101
hsa_circ_0089982	NM_003159
hsa_circ_0047982	NM_007345
hsa_circ_0090683	NM_031407
hsa_circ_0076539	NM_020750
hsa_circ_0041933	NR_037926
hsa_circ_0050571	NM_020895
hsa_circ_0073890	NM_014402
hsa_circ_0055274	NM_018221
hsa_circ_0045183	NM_025185
hsa_circ_0007029	NM_001164603
hsa_circ_0064183	NM_173659
hsa_circ_0068770	NM_000996
hsa_circ_0086724	NM_018449
hsa_circ_0083792	NM_018660
hsa_circ_0026479	NM_002273
hsa_circ_0043002	NM_001033568
hsa_circ_0008148	NM_003972
hsa_circ_0049459	NM_001161616
hsa_circ_0051912	NM_001015
hsa_circ_0026458	NM_000424
hsa_circ_0025025	NM_018463
hsa_circ_0014667	NM_020131
hsa_circ_0044104	NM_004247
hsa_circ_0046504	NM_005993
hsa_circ_0026625	NM_003109
hsa_circ_0090073	NM_000444
hsa_circ_0007916	NM_030768
hsa_circ_0062732	NM_133455
hsa_circ_0087862	NM_002874
hsa_circ_0082128	NM_014390
hsa_circ_0036087	NM_001003
hsa_circ_0061153	NM_172109
hsa_circ_0075216	NM_016222
hsa_circ_0021685	NM_024662
hsa_circ_0002703	NR_002312
hsa_circ_0067355	NM_015268
hsa_circ_0075900	NM_080593
hsa_circ_0007315	NM_001243288
hsa_circ_0084254	NM_006904
hsa_circ_0050421	NM_032816
hsa_circ_0043745	NM_003315
hsa_circ_0063241	NM_001171690
hsa_circ_0052602	NM_002539
hsa_circ_0053340	NM_015131
hsa_circ_0033398	NM_001017963
hsa_circ_0089540	NM_014866
hsa_circ_0035855	NM_025049
hsa_circ_0058951	NM_018226
hsa_circ_0046268	NM_001185077
hsa_circ_0091889	NM_001110556
hsa_circ_0033449	NM_006035
hsa_circ_0022431	NM_001404
hsa_circ_0042006	NM_025099
hsa_circ_0030069	NM_024561
hsa_circ_0048760	NM_001201338
hsa_circ_0009947	NM_015378
hsa_circ_0024846	NM_138788
hsa_circ_0007185	---
hsa_circ_0065696	NM_001640
hsa_circ_0036105	NM_018003
hsa_circ_0064920	NM_001034996
hsa_circ_0028865	NM_053275
hsa_circ_0031290	NM_016609
hsa_circ_0008486	NM_005418
hsa_circ_0033783	---
hsa_circ_0000687	NM_175900
hsa_circ_0059813	NM_025227
hsa_circ_0004535	NR_034089
hsa_circ_0017873	NM_003380
hsa_circ_0067354	NM_015268
hsa_circ_0052351	NM_001009
hsa_circ_0080311	NM_173517
hsa_circ_0013685	NM_001160233
hsa_circ_0085132	NM_002568
hsa_circ_0088754	NM_004486
hsa_circ_0056056	NM_022662
hsa_circ_0004569	NM_004996
hsa_circ_0036447	NM_006383
hsa_circ_0072765	NM_031966
hsa_circ_0011243	NM_001020658
hsa_circ_0039651	NM_016284
hsa_circ_0080472	NM_018044
hsa_circ_0049636	NM_004343
hsa_circ_0038137	NM_004996
hsa_circ_0041630	NM_005022
hsa_circ_0051513	NM_001193268
hsa_circ_0038375	NM_153208
hsa_circ_0045541	NM_000999
hsa_circ_0064176	NM_005718
hsa_circ_0072880	TCONS_l2_00023773
hsa_circ_0088712	NM_175039
hsa_circ_0055387	NM_021103
hsa_circ_0021366	NM_175058
hsa_circ_0036549	NM_024580
hsa_circ_0051825	NM_006666
hsa_circ_0065481	NM_001040454
hsa_circ_0057759	NM_015049
hsa_circ_0000512	NR_002312
hsa_circ_0006131	NM_001159677
hsa_circ_0079045	NM_001164761
hsa_circ_0089788	---
hsa_circ_0057666	NM_002156
hsa_circ_0021631	NM_005898
hsa_circ_0037297	NM_001287
hsa_circ_0080201	NM_181597
hsa_circ_0079004	NM_001025091
hsa_circ_0031776	NM_001032
hsa_circ_0001849	NM_018449
hsa_circ_0034122	NR_003325
hsa_circ_0075323	NM_001142298
hsa_circ_0041983	NM_021210
hsa_circ_0042168	NM_001190440
hsa_circ_0010495	NM_001198801
hsa_circ_0048576	NM_001961
hsa_circ_0088421	NM_001171137
hsa_circ_0082885	NM_198455
hsa_circ_0050386	NM_032139
hsa_circ_0052739	NM_015909
hsa_circ_0033664	---
hsa_circ_0089095	NM_000050
hsa_circ_0048148	NM_004368
hsa_circ_0004306	NM_022365
hsa_circ_0064375	NM_018306
hsa_circ_0007290	NM_173794
hsa_circ_0051889	NM_012423
hsa_circ_0048774	NM_004793
hsa_circ_0030783	NM_032813
hsa_circ_0028987	NM_032590
hsa_circ_0039119	NM_004765
hsa_circ_0057679	NM_002156
hsa_circ_0064382	NM_001007074
hsa_circ_0058741	NM_001017915
hsa_circ_0075196	NM_080881
hsa_circ_0033829	NR_002224
hsa_circ_0062557	NM_213720
hsa_circ_0026174	NM_175736
hsa_circ_0031320	NM_176783
hsa_circ_0051620	NM_005628
hsa_circ_0075375	NM_006098
hsa_circ_0058211	NM_152862
hsa_circ_0031002	NM_005561
hsa_circ_0044422	NM_002634
hsa_circ_0081968	NM_014705
hsa_circ_0003307	NM_006755
hsa_circ_0084522	NM_006756
hsa_circ_0002693	NM_007159
hsa_circ_0050625	NM_024321
hsa_circ_0061536	NM_138927
hsa_circ_0004319	NM_020122
hsa_circ_0053245	NM_014748
hsa_circ_0043681	NM_006455
hsa_circ_0054291	NM_006887
hsa_circ_0005495	NM_018699
hsa_circ_0023302	NM_138768
hsa_circ_0017768	NM_014142
hsa_circ_0038853	NM_001037808
hsa_circ_0066693	NM_000986
hsa_circ_0069269	NM_022346
hsa_circ_0050051	NM_000980
hsa_circ_0048544	NM_001961
hsa_circ_0020023	NM_005445
hsa_circ_0049057	NM_001031
hsa_circ_0043631	NM_005557
hsa_circ_0040380	NM_001030007
hsa_circ_0060972	NM_002591
hsa_circ_0032585	NM_000428
hsa_circ_0028853	NM_053275
hsa_circ_0079588	NM_006547
hsa_circ_0065871	NM_001243926
hsa_circ_0023615	NM_001005
hsa_circ_0086185	NM_001145355
hsa_circ_0061246	NM_199261
hsa_circ_0005273	NM_001199649
hsa_circ_0006836	NM_015226
hsa_circ_0040861	NM_001142864
hsa_circ_0003435	NM_024852
hsa_circ_0090101	NM_024122
hsa_circ_0049592	NM_024038
hsa_circ_0035854	NM_025049
hsa_circ_0052794	NM_004939
hsa_circ_0021372	NM_001017
hsa_circ_0038933	NM_007317
hsa_circ_0087129	NM_201453
hsa_circ_0006130	NM_001688
hsa_circ_0085337	NM_004215
hsa_circ_0049792	NM_013447
hsa_circ_0060345	NM_020336
hsa_circ_0008817	NR_040722
hsa_circ_0011717	NM_198446
hsa_circ_0053174	NM_004341
hsa_circ_0004902	NM_002547
hsa_circ_0026435	NM_005554
hsa_circ_0022025	NM_014342
hsa_circ_0010661	NM_005529
hsa_circ_0006804	NM_017660
hsa_circ_0014311	NM_024330
hsa_circ_0083863	NM_000637
hsa_circ_0038603	NR_003501
hsa_circ_0078003	NM_020340
hsa_circ_0072554	NM_006622
hsa_circ_0077124	NM_017934
hsa_circ_0018252	NM_020975
hsa_circ_0062162	NM_031413
hsa_circ_0087136	---
hsa_circ_0002718	NR_027302
hsa_circ_0037997	---
hsa_circ_0025184	NM_002046
hsa_circ_0022206	NM_152716
hsa_circ_0079653	NM_031243
hsa_circ_0027528	NM_001198842
hsa_circ_0056718	NM_001177665
hsa_circ_0006990	NM_003574
hsa_circ_0078989	---
hsa_circ_0023111	NM_000852
hsa_circ_0083143	NM_014671
hsa_circ_0045696	NM_000213
hsa_circ_0041533	NM_016376
hsa_circ_0023967	NM_007173
hsa_circ_0014113	NM_005997
hsa_circ_0033150	NM_032233
hsa_circ_0053159	NM_021095
hsa_circ_0078466	NM_020245
hsa_circ_0050219	NM_172231
hsa_circ_0080695	NR_028059
hsa_circ_0050265	NM_020410
hsa_circ_0015150	NM_005149
hsa_circ_0027079	NM_001686
hsa_circ_0087547	NM_014612
hsa_circ_0088708	NM_013443
hsa_circ_0071666	NM_024786
hsa_circ_0049904	NM_015260
hsa_circ_0003994	NM_001100422
hsa_circ_0048076	NM_005035
hsa_circ_0041844	NM_152766
hsa_circ_0001888	NM_001171137
hsa_circ_0068334	NM_002808
hsa_circ_0061267	NM_006948
hsa_circ_0065530	NM_018114
hsa_circ_0048668	NM_005817
hsa_circ_0058391	NM_205847
hsa_circ_0022862	NM_032223
hsa_circ_0020848	NM_016320
hsa_circ_0034725	NM_006293
hsa_circ_0045989	NM_014740
hsa_circ_0079655	NM_031243
hsa_circ_0022633	NM_006819
hsa_circ_0063214	NM_018957
hsa_circ_0046439	NM_019613
hsa_circ_0017884	NM_003380
hsa_circ_0025196	NM_002046
hsa_circ_0035990	NM_000968
hsa_circ_0051106	NM_138392
hsa_circ_0050727	NM_001281
hsa_circ_0089522	NM_001145638
hsa_circ_0074893	NM_002887
hsa_circ_0051896	NM_012423
hsa_circ_0089369	NM_020385
hsa_circ_0024857	NM_020228
hsa_circ_0053114	NM_017727
hsa_circ_0047215	NM_198129
hsa_circ_0051002	NM_001020
hsa_circ_0010616	NM_005529
hsa_circ_0000083	NM_001190987
hsa_circ_0072800	NR_027386
hsa_circ_0063049	NM_006739
hsa_circ_0052342	NM_001009
hsa_circ_0078223	NM_004690
hsa_circ_0076203	NM_014341
hsa_circ_0028189	NM_016238
hsa_circ_0019546	NM_017893
hsa_circ_0090732	NM_031407
hsa_circ_0071632	NM_004168
hsa_circ_0072114	NM_152295
hsa_circ_0050987	NM_022835
hsa_circ_0001903	NR_003672
hsa_circ_0082108	NM_014390
hsa_circ_0018702	NM_001042465
hsa_circ_0082924	NM_031946
hsa_circ_0022020	NM_014342
hsa_circ_0066121	NM_002217
hsa_circ_0046378	NM_198082
hsa_circ_0060757	NM_001316
hsa_circ_0068188	NM_018023
hsa_circ_0089501	NM_016172
hsa_circ_0020603	NM_021932
hsa_circ_0043423	NM_004774
hsa_circ_0009526	NM_024654
hsa_circ_0075248	NM_031266
hsa_circ_0076996	NM_001402
hsa_circ_0017865	NM_003380
hsa_circ_0013549	NM_175744
hsa_circ_0059901	NM_003908
hsa_circ_0053329	NM_002709
hsa_circ_0043606	NM_002276
hsa_circ_0083190	NM_020728
hsa_circ_0026737	NM_002205
hsa_circ_0055907	NM_001242559
hsa_circ_0037632	NM_016292
hsa_circ_0012652	NM_145716
hsa_circ_0018641	NM_021129
hsa_circ_0070341	NM_014991
hsa_circ_0077254	NR_003038
hsa_circ_0048320	NM_003938
hsa_circ_0008964	NM_001012241
hsa_circ_0072547	NM_022913
hsa_circ_0000166	NM_001164245
hsa_circ_0087004	NM_007096
hsa_circ_0032764	NM_013382
hsa_circ_0091857	NM_001110556
hsa_circ_0035984	NM_000968
hsa_circ_0092229	NR_028062
hsa_circ_0041859	NM_000937
hsa_circ_0055976	NM_001193485
hsa_circ_0017868	NM_003380
hsa_circ_0048538	NM_001961
hsa_circ_0038684	NM_001006634
hsa_circ_0043372	NM_002795
hsa_circ_0000584	---
hsa_circ_0009855	NM_001040197
hsa_circ_0017667	NM_001001973
hsa_circ_0055854	NM_002285
hsa_circ_0009596	NM_012102
hsa_circ_0061820	NM_015500
hsa_circ_0070656	NM_006323
hsa_circ_0076993	NM_001402
hsa_circ_0040163	NM_001605
hsa_circ_0044969	NM_003620
hsa_circ_0006723	NM_002804
hsa_circ_0068338	NM_001194946
hsa_circ_0068320	NM_002808
hsa_circ_0043596	NM_002276
hsa_circ_0038920	NM_007317
hsa_circ_0072874	TCONS_l2_00023773
hsa_circ_0048776	NM_004793
hsa_circ_0006388	NM_001198812
hsa_circ_0068505	NM_005578
hsa_circ_0064428	NM_003043
hsa_circ_0047661	NM_001199356
hsa_circ_0082023	NM_016200
hsa_circ_0067809	NM_016625
hsa_circ_0014227	NM_014624
hsa_circ_0091150	NM_000291
hsa_circ_0041942	NM_004860
hsa_circ_0044675	NM_016001
hsa_circ_0051329	NM_198850
hsa_circ_0053239	NM_001034116
hsa_circ_0086921	NM_006289
hsa_circ_0025218	NM_001273
hsa_circ_0004244	NM_002431
hsa_circ_0065527	NM_018031
hsa_circ_0046243	NM_207368
hsa_circ_0033480	NM_001128918
hsa_circ_0079113	NM_001080453
hsa_circ_0025193	NM_002046
hsa_circ_0037538	NM_001761
hsa_circ_0084510	NM_015941
hsa_circ_0009607	NM_001428
hsa_circ_0027375	NM_173812
hsa_circ_0059177	NM_000801
hsa_circ_0039746	NM_006141
hsa_circ_0008102	NM_032440
hsa_circ_0041928	NR_037926
hsa_circ_0021078	NM_003754
hsa_circ_0086715	NM_018449
hsa_circ_0025540	NM_015954
hsa_circ_0010360	NM_020765
hsa_circ_0046106	NM_138570
hsa_circ_0086049	NM_012079
hsa_circ_0054149	NM_001031684
hsa_circ_0044623	NM_016424
hsa_circ_0038975	NM_000034
hsa_circ_0036053	NM_017882
hsa_circ_0026580	NM_012291
hsa_circ_0016668	NM_000120
hsa_circ_0025007	NM_024551
hsa_circ_0068333	NM_002808
hsa_circ_0049591	NM_024038
hsa_circ_0088894	NM_003011
hsa_circ_0070172	NM_025074
hsa_circ_0024212	NM_000051
hsa_circ_0080637	NM_001145063
hsa_circ_0040711	NM_031476
hsa_circ_0092326	NM_014501
hsa_circ_0071286	NM_015271
hsa_circ_0001921	NM_006306
hsa_circ_0079203	NM_025250
hsa_circ_0022022	NM_014342
hsa_circ_0019482	NM_000392
hsa_circ_0048244	NM_170711
hsa_circ_0023608	NM_001005
hsa_circ_0049656	NM_052850
hsa_circ_0028887	NM_001037494
hsa_circ_0022441	NM_001404
hsa_circ_0072982	NM_001037637
hsa_circ_0025273	NM_001159287
hsa_circ_0084553	NM_001146227
hsa_circ_0040801	NM_003486
hsa_circ_0091426	NM_004541
hsa_circ_0066251	NM_012096
hsa_circ_0012780	NM_176877
hsa_circ_0009611	NM_001201483
hsa_circ_0079805	NM_203288
hsa_circ_0037660	NM_004380
hsa_circ_0065515	NM_006321
hsa_circ_0039712	NM_002080
hsa_circ_0022312	NM_015533
hsa_circ_0056745	NM_017892
hsa_circ_0004878	NM_001042517
hsa_circ_0044871	NM_030938
hsa_circ_0077113	NM_017934
hsa_circ_0025201	NM_002046
hsa_circ_0049489	NM_032377
hsa_circ_0013894	NM_006099
hsa_circ_0026718	NM_031157
hsa_circ_0044886	NM_030938
hsa_circ_0040384	NM_001030007
hsa_circ_0043930	NM_000988
hsa_circ_0045890	NM_024419
hsa_circ_0075337	NM_018434
hsa_circ_0026812	NM_001982
hsa_circ_0059258	NM_033453
hsa_circ_0009000	NM_002047
hsa_circ_0032154	NM_006246
hsa_circ_0062575	NM_001199281
hsa_circ_0084375	NM_006904
hsa_circ_0083778	NM_016240
hsa_circ_0075001	NM_002520
hsa_circ_0064169	NM_001198780
hsa_circ_0010546	NM_005529
hsa_circ_0021708	NM_003477
hsa_circ_0048151	NM_019112
hsa_circ_0009403	NM_001409
hsa_circ_0075645	NM_016495
hsa_circ_0000120	NM_006699
hsa_circ_0078626	NM_020133
hsa_circ_0049960	NM_005234
hsa_circ_0085766	NM_001199649
hsa_circ_0085625	NM_015137
hsa_circ_0008227	NM_005898
hsa_circ_0082017	NM_021908
hsa_circ_0007840	NM_004255
hsa_circ_0064714	NM_000404
hsa_circ_0045173	NM_025185
hsa_circ_0015298	NR_002578
hsa_circ_0034154	NR_003350
hsa_circ_0085790	NM_014957
hsa_circ_0021079	NM_003754
hsa_circ_0017110	NM_002508
hsa_circ_0016860	NM_004481
hsa_circ_0030694	NM_005766
hsa_circ_0045037	NR_026641
hsa_circ_0077698	NM_013352
hsa_circ_0064369	NM_018306
hsa_circ_0040123	NR_003610
hsa_circ_0018648	NM_021129
hsa_circ_0022865	NM_032223
hsa_circ_0016320	NM_001017402
hsa_circ_0081135	NM_000089
hsa_circ_0060141	NR_040722
hsa_circ_0023279	NM_181515
hsa_circ_0046619	NM_014834
hsa_circ_0012359	NM_014774
hsa_circ_0077879	NM_001016
hsa_circ_0075147	NM_213647
hsa_circ_0063476	NM_014248
hsa_circ_0049862	NM_003290
hsa_circ_0051178	NM_021913
hsa_circ_0027440	NM_015279
hsa_circ_0048756	NM_014649
hsa_circ_0051805	NM_000146
hsa_circ_0088649	NM_000976
hsa_circ_0051493	NM_001983
hsa_circ_0021386	NM_002645
hsa_circ_0079139	NM_003550
hsa_circ_0083966	NM_000349
hsa_circ_0080536	NM_022170
hsa_circ_0014353	NM_001030
hsa_circ_0048176	NM_001039848
hsa_circ_0044369	NM_005175
hsa_circ_0080265	NM_001762
hsa_circ_0063678	NR_027779
hsa_circ_0049245	NM_003331
hsa_circ_0033345	NM_001376
hsa_circ_0003113	NM_001005861
hsa_circ_0089035	NM_178001
hsa_circ_0034290	NM_003257
hsa_circ_0055877	NM_001099693
hsa_circ_0061582	NM_032476
hsa_circ_0010921	NM_005839
hsa_circ_0079619	NM_016447
hsa_circ_0003261	NM_172020
hsa_circ_0045985	NM_014740
hsa_circ_0063115	NM_002473
hsa_circ_0052466	NM_016030
hsa_circ_0044831	NM_018304
hsa_circ_0074687	NM_198321
hsa_circ_0067787	NM_003875
hsa_circ_0046748	NM_014646
hsa_circ_0044502	NM_000088
hsa_circ_0014821	NM_198236
hsa_circ_0057743	NM_173822
hsa_circ_0031332	NM_002818
hsa_circ_0085003	NM_178812
hsa_circ_0011285	NM_001199039
hsa_circ_0091726	NM_001129765
hsa_circ_0027524	NM_001198842
hsa_circ_0018124	NM_004521
hsa_circ_0065921	NM_015106
hsa_circ_0053242	NM_001034116
hsa_circ_0036193	NM_001206796
hsa_circ_0052532	NM_003887
hsa_circ_0032569	NM_000428
hsa_circ_0068957	NM_003703
hsa_circ_0071929	NM_007118
hsa_circ_0083550	NM_015024
hsa_circ_0026457	NM_000424
hsa_circ_0081062	NM_000089
hsa_circ_0072135	NM_001145525
hsa_circ_0056879	NM_005805
hsa_circ_0045872	NM_003258
hsa_circ_0044085	NM_144609
hsa_circ_0029291	NM_006312
hsa_circ_0085496	NM_194291
hsa_circ_0057024	NM_012290
hsa_circ_0052340	NM_001009
hsa_circ_0080622	NM_032999
hsa_circ_0066099	NM_206825
hsa_circ_0004349	NM_018890
hsa_circ_0079237	NM_021163
hsa_circ_0022933	NM_006842
hsa_circ_0086719	NM_018449
hsa_circ_0058024	NM_001875
hsa_circ_0048248	NM_001018
hsa_circ_0011562	NM_024874
hsa_circ_0018030	NM_139312
hsa_circ_0023794	NM_020798
hsa_circ_0023424	NM_017907
hsa_circ_0079130	NM_032302
hsa_circ_0076189	NM_007271
hsa_circ_0074422	NM_018989
hsa_circ_0040606	NM_002661
hsa_circ_0087263	NM_002072
hsa_circ_0043928	NM_000988
hsa_circ_0091048	NM_001007
hsa_circ_0017352	NM_032752
hsa_circ_0007295	NM_032139
hsa_circ_0033612	NM_004689
hsa_circ_0071266	NM_004564
hsa_circ_0085977	NM_032450
hsa_circ_0050139	NM_001033930
hsa_circ_0043103	NM_001014445
hsa_circ_0083735	NM_152562
hsa_circ_0036948	NM_013272
hsa_circ_0074028	TCONS_00009789
hsa_circ_0060998	NM_080425
hsa_circ_0027578	NM_031435
hsa_circ_0075635	NM_001142393
hsa_circ_0040068	NM_030579
hsa_circ_0043652	NM_005801
hsa_circ_0010185	NM_003000
hsa_circ_0041153	NM_006987
hsa_circ_0048161	NM_012292
hsa_circ_0058855	NM_080678
hsa_circ_0017552	NM_001047160
hsa_circ_0027347	NM_001252078
hsa_circ_0078007	NM_014320
hsa_circ_0061055	NM_007002
hsa_circ_0045682	NM_000213
hsa_circ_0085869	NM_198488
hsa_circ_0058192	NM_000998
hsa_circ_0005327	NM_001136015
hsa_circ_0041662	NM_006612
hsa_circ_0059502	NM_152227
hsa_circ_0022437	NM_001404
hsa_circ_0010541	NM_005529
hsa_circ_0054976	NM_003038
hsa_circ_0074133	NM_004730
hsa_circ_0032611	NM_000428
hsa_circ_0032327	NM_001130004
hsa_circ_0066194	NM_018397
hsa_circ_0086163	NM_033301
hsa_circ_0085266	NM_015902
hsa_circ_0009622	NM_001428
hsa_circ_0029048	NM_014938
hsa_circ_0088848	NM_001130438
hsa_circ_0059184	NM_003091
hsa_circ_0071926	NM_007118
hsa_circ_0040740	NM_016095
hsa_circ_0051027	NM_004714
hsa_circ_0056590	NM_014607
hsa_circ_0017875	NM_003380
hsa_circ_0048908	NM_001080452
hsa_circ_0031213	NM_005015
hsa_circ_0054594	NM_020532
hsa_circ_0025115	NM_000552
hsa_circ_0015078	NM_019026
hsa_circ_0059214	NM_174856
hsa_circ_0079567	NR_033328
hsa_circ_0016483	NM_004446
hsa_circ_0091875	NM_001110556
hsa_circ_0050896	NM_013234
hsa_circ_0080657	NR_002206
hsa_circ_0049961	NM_005234
hsa_circ_0076567	NM_020750
hsa_circ_0049655	NM_052850
hsa_circ_0033638	---
hsa_circ_0085193	NM_015902
hsa_circ_0091743	NM_001711
hsa_circ_0063372	NM_000967
hsa_circ_0038834	NM_001042432
hsa_circ_0038995	NM_002720
hsa_circ_0023317	NR_045286
hsa_circ_0089581	NM_001173988
hsa_circ_0025198	NM_002046
hsa_circ_0082755	NM_004333
hsa_circ_0032652	NM_033116
hsa_circ_0040115	NR_003610
hsa_circ_0084806	NM_001444
hsa_circ_0089586	NM_206920
hsa_circ_0031352	NM_024658
hsa_circ_0019090	NM_014391
hsa_circ_0058149	NM_212482
hsa_circ_0079649	NM_031243
hsa_circ_0081825	NM_182691
hsa_circ_0091958	NM_001110556
hsa_circ_0068689	NM_004087
hsa_circ_0063053	NM_030641
hsa_circ_0041774	NM_000018
hsa_circ_0089800	---
hsa_circ_0031286	NM_004643
hsa_circ_0084333	NM_006904
hsa_circ_0011856	NM_001135653
hsa_circ_0091404	NM_006667
hsa_circ_0059636	NM_002862
hsa_circ_0021792	NM_001031854
hsa_circ_0061074	NM_005560
hsa_circ_0028371	NM_001109662
hsa_circ_0009539	NM_018198
hsa_circ_0007906	NM_133330
hsa_circ_0015300	NR_002578
hsa_circ_0067172	NM_004526
hsa_circ_0087127	NM_001085457
hsa_circ_0011395	NM_003757
hsa_circ_0075381	NM_006098
hsa_circ_0091157	NM_000291
hsa_circ_0025031	NM_202002
hsa_circ_0046206	NM_017921
hsa_circ_0048924	NM_004240
hsa_circ_0046145	NR_037688
hsa_circ_0044396	NM_006546
hsa_circ_0075374	NM_006098
hsa_circ_0009568	NM_012102
hsa_circ_0090289	NM_001356
hsa_circ_0003741	NM_033301
hsa_circ_0084682	NM_024790
hsa_circ_0091802	NM_005334
hsa_circ_0010892	NM_007260
hsa_circ_0073543	NM_002372
hsa_circ_0034026	---
hsa_circ_0069088	NM_015274
hsa_circ_0044494	NM_002204
hsa_circ_0089701	NM_152285
hsa_circ_0051899	NM_012423
hsa_circ_0045820	NR_038109
hsa_circ_0011631	NM_024852
hsa_circ_0048250	NM_001018
hsa_circ_0001111	NM_005381
hsa_circ_0079112	NM_001080453
hsa_circ_0037386	NM_002952
hsa_circ_0041659	NM_006612
hsa_circ_0019776	NM_017649
hsa_circ_0051196	NM_021913
hsa_circ_0014354	NM_001030
hsa_circ_0044461	NM_002204
hsa_circ_0058096	NM_212482
hsa_circ_0021992	NM_001172640
hsa_circ_0034293	NM_003257
hsa_circ_0036316	NM_004255
hsa_circ_0065359	NM_207102
hsa_circ_0055943	NM_025076
hsa_circ_0027078	NM_001686
hsa_circ_0037822	NM_014015
hsa_circ_0026455	NM_000424
hsa_circ_0028936	NM_139015
hsa_circ_0024859	NM_020228
hsa_circ_0037566	NM_016333
hsa_circ_0089583	NM_001135861
hsa_circ_0044661	NM_001018139
hsa_circ_0089322	NM_001122823
hsa_circ_0040168	NM_001605
hsa_circ_0016729	NM_020247
hsa_circ_0020696	NM_006755
hsa_circ_0018797	NM_004034
hsa_circ_0081755	NM_002803
hsa_circ_0065131	NM_015175
hsa_circ_0020997	NM_001164
hsa_circ_0061111	NM_001024
hsa_circ_0087541	NM_014612
hsa_circ_0008752	NM_013354
hsa_circ_0009325	NM_002074
hsa_circ_0055801	NM_144706
hsa_circ_0028859	NM_053275
hsa_circ_0048830	NM_006012
hsa_circ_0043051	NM_015194
hsa_circ_0054508	NM_002158
hsa_circ_0076167	NR_034069
hsa_circ_0049294	NM_020428
hsa_circ_0009299	NM_014188
hsa_circ_0075966	---
hsa_circ_0011695	NM_032881
hsa_circ_0039602	NM_001204911
hsa_circ_0022493	NM_024099
hsa_circ_0074231	NM_181838
hsa_circ_0090462	NM_033518
hsa_circ_0017551	NM_001047160
hsa_circ_0042935	NM_001042492
hsa_circ_0003464	---
hsa_circ_0076619	NM_018426
hsa_circ_0024581	NM_006500
hsa_circ_0013733	NM_006699
hsa_circ_0049995	NM_012088
hsa_circ_0025119	NM_000552
hsa_circ_0005512	NM_007068
hsa_circ_0039137	NM_004604
hsa_circ_0026600	NM_021640
hsa_circ_0056199	NM_005721
hsa_circ_0034287	NM_003257
hsa_circ_0082786	NM_001080392
hsa_circ_0075545	NM_004271
hsa_circ_0003366	NM_014976
hsa_circ_0043196	NM_024835
hsa_circ_0085602	NM_001247996
hsa_circ_0026127	NM_006082
hsa_circ_0088645	NM_000976
hsa_circ_0009004	NM_002473
hsa_circ_0048744	NM_014649
hsa_circ_0052799	NM_004939
hsa_circ_0054379	NM_133259
hsa_circ_0012213	NR_036510
hsa_circ_0026446	NM_000424
hsa_circ_0022024	NM_014342
hsa_circ_0091790	NM_003491
hsa_circ_0014973	NM_016406
hsa_circ_0001664	NM_003379
hsa_circ_0001538	NM_001033112
hsa_circ_0051125	NM_024876
hsa_circ_0081190	NM_006304
hsa_circ_0018639	NM_021129
hsa_circ_0089629	NM_016219
hsa_circ_0009843	NM_004958
hsa_circ_0090370	NR_024234
hsa_circ_0027096	NM_001113203
hsa_circ_0027605	NM_004537
hsa_circ_0011718	NM_198446
hsa_circ_0038900	---
hsa_circ_0014317	NM_020699
hsa_circ_0059593	NM_012255
hsa_circ_0021452	NM_001165414
hsa_circ_0036608	NM_004213
hsa_circ_0072462	NM_002495
hsa_circ_0026476	NM_002273
hsa_circ_0024919	NM_015261
hsa_circ_0067558	NM_001130992
hsa_circ_0051544	NM_177542
hsa_circ_0052601	NM_002539
hsa_circ_0027188	NM_002332
hsa_circ_0068418	NM_004593
hsa_circ_0026487	NM_000224
hsa_circ_0022295	NM_001923
hsa_circ_0083460	NM_006197
hsa_circ_0029254	NM_001516
hsa_circ_0073934	NM_003202
hsa_circ_0026891	NM_021019
hsa_circ_0025594	NM_001174097
hsa_circ_0007242	NM_001008211
hsa_circ_0091470	NM_001163278
hsa_circ_0033372	NM_001376
hsa_circ_0014004	NM_004698
hsa_circ_0001402	NM_015173
hsa_circ_0021976	NM_002804
hsa_circ_0014231	NM_002960
hsa_circ_0067604	NR_033289
hsa_circ_0038548	NR_027154
hsa_circ_0041130	NM_017702
hsa_circ_0037252	NM_024042
hsa_circ_0080410	NR_040585
hsa_circ_0085622	NM_015137
hsa_circ_0058638	NM_002807
hsa_circ_0009409	NM_182752
hsa_circ_0013185	NM_000969
hsa_circ_0087372	NM_001018065
hsa_circ_0014350	NM_002870
hsa_circ_0028857	NM_053275
hsa_circ_0062874	NM_001207018
hsa_circ_0063235	NM_001039141
hsa_circ_0007477	NM_176869
hsa_circ_0077032	NM_004370
hsa_circ_0054073	NM_019024
hsa_circ_0048560	NM_001961
hsa_circ_0001852	NM_018449
hsa_circ_0075463	NM_030666
hsa_circ_0006475	NR_002612
hsa_circ_0012118	NM_014652
hsa_circ_0001373	NM_004593
hsa_circ_0063229	NM_002305
hsa_circ_0050887	NM_013234
hsa_circ_0043037	NM_002815
hsa_circ_0011336	NM_080391
hsa_circ_0027102	NM_001113203
hsa_circ_0069086	NM_015274
hsa_circ_0078955	---
hsa_circ_0026511	NM_001417
hsa_circ_0009354	NM_002074
hsa_circ_0013738	NM_006699
hsa_circ_0016456	NM_016343
hsa_circ_0081560	NM_015908
hsa_circ_0022666	NM_138689
hsa_circ_0059897	NM_016732
hsa_circ_0058717	NM_004846
hsa_circ_0032495	NM_021239
hsa_circ_0074319	NM_005219
hsa_circ_0085214	NM_015902
hsa_circ_0026510	NM_001417
hsa_circ_0089594	NM_003792
hsa_circ_0079238	NM_021163
hsa_circ_0015303	NR_002578
hsa_circ_0020705	NM_001004
hsa_circ_0024146	NM_001080463
hsa_circ_0090480	NM_033518
hsa_circ_0081547	NM_015908
hsa_circ_0046348	NM_004104
hsa_circ_0011038	NM_006600
hsa_circ_0056388	NM_001145928
hsa_circ_0041579	NM_014389
hsa_circ_0018753	NM_006077
hsa_circ_0066180	NM_001135055
hsa_circ_0013427	NM_001408
hsa_circ_0047657	NM_000985
hsa_circ_0091055	NM_001007
hsa_circ_0043383	NM_000978
hsa_circ_0072285	NM_018034
hsa_circ_0068347	NM_182917
hsa_circ_0005133	---
hsa_circ_0076045	NM_001203245
hsa_circ_0049335	NM_001005360
hsa_circ_0027733	NM_018838
hsa_circ_0072108	NM_152295
hsa_circ_0022913	NM_016938
hsa_circ_0088650	NM_000976
hsa_circ_0079331	NM_032172
hsa_circ_0065663	NM_001640
hsa_circ_0002566	NM_178558
hsa_circ_0001291	NM_012235
hsa_circ_0059889	NM_176812
hsa_circ_0064909	NM_002295
hsa_circ_0049171	NM_015719
hsa_circ_0034250	NM_004667
hsa_circ_0061578	NM_001697
hsa_circ_0050965	NM_024907
hsa_circ_0066308	NM_001164317
hsa_circ_0038395	NM_001199053
hsa_circ_0009485	NM_207396
hsa_circ_0021245	NM_001172705
hsa_circ_0017871	NM_003380
hsa_circ_0086473	NM_001010
hsa_circ_0013840	NM_014644
hsa_circ_0085645	NM_001135242
hsa_circ_0036184	NM_001206796
hsa_circ_0039765	NR_024525
hsa_circ_0017717	NM_080599
hsa_circ_0085166	NM_145690
hsa_circ_0029021	NR_002809
hsa_circ_0017879	NM_003380
hsa_circ_0078864	---
hsa_circ_0068035	NM_024665
hsa_circ_0085603	NM_001247996
hsa_circ_0067150	NM_032242
hsa_circ_0011426	NM_178547
hsa_circ_0063967	NM_002972
hsa_circ_0049090	NM_024690
hsa_circ_0088858	NM_001130438
hsa_circ_0091491	NM_000276
hsa_circ_0088859	NM_001130438
hsa_circ_0072842	NR_034021
hsa_circ_0059655	NM_002862
hsa_circ_0005544	NM_016252
hsa_circ_0086533	NM_017794
hsa_circ_0043141	NM_139215
hsa_circ_0057236	NM_006357
hsa_circ_0035541	NM_001136015
hsa_circ_0027084	NM_001686
hsa_circ_0074320	NM_005219
hsa_circ_0060847	NM_003859
hsa_circ_0034354	NM_181077
hsa_circ_0013543	NM_020963
hsa_circ_0067045	NM_053025
hsa_circ_0059261	NM_033453
hsa_circ_0086726	NM_018449
hsa_circ_0091159	NM_000291
hsa_circ_0055721	NM_199336
hsa_circ_0032233	NM_002083
hsa_circ_0010087	NM_015164
hsa_circ_0013735	NM_006699
hsa_circ_0064919	NM_001034996
hsa_circ_0087065	NM_012203
hsa_circ_0060511	NM_003404
hsa_circ_0004443	NM_020066
hsa_circ_0031646	NM_003136
hsa_circ_0031134	NM_018071
hsa_circ_0016644	NM_002296
hsa_circ_0089030	NM_178001
hsa_circ_0032800	NM_012245
hsa_circ_0045259	NM_001098426
hsa_circ_0008793	NM_002577
hsa_circ_0025205	NM_002046
hsa_circ_0091795	NM_003491
hsa_circ_0031145	NM_031314
hsa_circ_0075215	NM_016222
hsa_circ_0051413	NM_001128917
hsa_circ_0033008	NM_001008530
hsa_circ_0009629	NM_001428
hsa_circ_0050138	NM_001033930
hsa_circ_0084516	NM_006756
hsa_circ_0048403	NM_004152
hsa_circ_0041755	NR_037717
hsa_circ_0029354	NM_021009
hsa_circ_0034669	NM_017553
hsa_circ_0051972	NM_017432
hsa_circ_0039872	NM_014329
hsa_circ_0055433	NM_016494
hsa_circ_0088517	NM_007209
hsa_circ_0063981	NM_002972
hsa_circ_0020903	NM_005387
hsa_circ_0081350	NM_014891
hsa_circ_0059213	NM_174856
hsa_circ_0084524	NM_006756
hsa_circ_0079346	NM_018890
hsa_circ_0062885	NM_016733
hsa_circ_0086384	NM_144966
hsa_circ_0049174	NM_001198690
hsa_circ_0002690	NM_002314
hsa_circ_0049259	NM_007065
hsa_circ_0067905	NM_024947
hsa_circ_0032466	NM_015556
hsa_circ_0015721	NM_003292
hsa_circ_0041580	NM_014389
hsa_circ_0014207	NM_005620
hsa_circ_0024601	NM_012101
hsa_circ_0010689	NM_005529
hsa_circ_0009504	NM_181864
hsa_circ_0038618	NM_005003
hsa_circ_0078253	NM_001252053
hsa_circ_0062925	NM_014338
hsa_circ_0016147	NM_002646
hsa_circ_0050053	NM_000980
hsa_circ_0087418	NM_004938
hsa_circ_0005726	NM_003859
hsa_circ_0005801	NM_020123
hsa_circ_0050839	NM_000540
hsa_circ_0007060	NM_014612
hsa_circ_0033772	---
hsa_circ_0039814	NM_013241
hsa_circ_0088504	NM_002799
hsa_circ_0054468	NM_001743
hsa_circ_0058067	NM_004044
hsa_circ_0068071	NM_152240
hsa_circ_0052970	NM_016047
hsa_circ_0011981	NM_004559
hsa_circ_0062172	NM_015367
hsa_circ_0090100	NR_027783
hsa_circ_0064353	NM_014160
hsa_circ_0088923	NM_001127244
hsa_circ_0049166	NM_024292
hsa_circ_0014202	NM_002966
hsa_circ_0081011	NM_019004
hsa_circ_0084556	NM_001146227
hsa_circ_0019136	NM_003972
hsa_circ_0092067	NM_004699
hsa_circ_0026169	NM_175736
hsa_circ_0081642	NR_038967
hsa_circ_0030348	NM_016075
hsa_circ_0068640	NM_005017
hsa_circ_0018027	NM_139312
hsa_circ_0046144	NR_037688
hsa_circ_0051250	NM_199002
hsa_circ_0053057	NM_000182
hsa_circ_0054909	NM_152516
hsa_circ_0016553	NM_001748
hsa_circ_0014540	NM_002004
hsa_circ_0061250	NM_182482
hsa_circ_0087744	NM_173200
hsa_circ_0072405	NM_012343
hsa_circ_0036627	NM_002605
hsa_circ_0010680	NM_005529
hsa_circ_0052343	NM_001009
hsa_circ_0092037	NM_006013
hsa_circ_0026699	NM_031157
hsa_circ_0051803	NM_000146
hsa_circ_0032908	NM_002802
hsa_circ_0081719	NM_032959
hsa_circ_0068335	NM_002808
hsa_circ_0006241	NM_001080463
hsa_circ_0004518	NM_003290
hsa_circ_0050821	NM_002812
hsa_circ_0021458	NM_006292
hsa_circ_0014429	NM_017582
hsa_circ_0084201	NM_001080394
hsa_circ_0033590	NM_033271
hsa_circ_0037560	NM_016333
hsa_circ_0075296	NM_001746
hsa_circ_0035989	NM_000968
hsa_circ_0009535	NM_153812
hsa_circ_0082816	NM_014719
hsa_circ_0087368	NM_002140
hsa_circ_0084350	NM_006904
hsa_circ_0054601	NM_002954
hsa_circ_0058682	NM_002823
hsa_circ_0057168	NM_006164
hsa_circ_0040247	NM_012426
hsa_circ_0079604	NM_006547
hsa_circ_0058707	NM_152383
hsa_circ_0023214	NM_002335
hsa_circ_0067417	NM_001063
hsa_circ_0064916	NM_001034996
hsa_circ_0042667	NM_003170
hsa_circ_0055086	NM_001153
hsa_circ_0081750	NM_014377
hsa_circ_0029800	NM_016529
hsa_circ_0055983	NM_001193485
hsa_circ_0021347	NM_017508
hsa_circ_0045232	NM_007372
hsa_circ_0068420	NM_004593
hsa_circ_0012001	NM_006516
hsa_circ_0025204	NM_002046
hsa_circ_0086691	NM_018449
hsa_circ_0081400	NM_182776
hsa_circ_0078829	---
hsa_circ_0071736	NM_004553
hsa_circ_0043940	NM_006373
hsa_circ_0049593	NM_024038
hsa_circ_0086867	NM_006289
hsa_circ_0066627	NM_080927
hsa_circ_0024247	NM_004398
hsa_circ_0045703	NM_000213
hsa_circ_0024489	NM_015157
hsa_circ_0013644	NM_001242891
hsa_circ_0023143	NM_002496
hsa_circ_0061029	NM_144703
hsa_circ_0062968	NM_003405
hsa_circ_0044884	NM_030938
hsa_circ_0034291	NM_003257
hsa_circ_0042790	NM_032854
hsa_circ_0039298	NM_031490
hsa_circ_0091300	NM_033380
hsa_circ_0044538	NM_000088
hsa_circ_0030278	NR_002612
hsa_circ_0058003	NM_032504
hsa_circ_0015292	NR_002578
hsa_circ_0021333	NM_148976
hsa_circ_0010985	NM_031286
hsa_circ_0081394	NM_182776
hsa_circ_0028796	NM_006836
hsa_circ_0049195	NM_001130823
hsa_circ_0059280	NM_001009984
hsa_circ_0057662	NM_002156
hsa_circ_0007987	NM_003704
hsa_circ_0081442	NM_001008395
hsa_circ_0009273	NM_030937
hsa_circ_0089849	NM_000216
hsa_circ_0079344	NM_018890
hsa_circ_0044568	NM_000088
hsa_circ_0058294	NM_004328
hsa_circ_0001736	NM_018682
hsa_circ_0068466	NM_001967
hsa_circ_0021159	NM_006391
hsa_circ_0053326	NM_002709
hsa_circ_0007911	NM_018221
hsa_circ_0065460	NM_003365
hsa_circ_0014990	NM_001166159
hsa_circ_0025035	NM_001243088
hsa_circ_0076137	NM_007104
hsa_circ_0064907	NM_002295
hsa_circ_0076044	NM_001202470
hsa_circ_0071633	NM_004168
hsa_circ_0036515	NM_000137
hsa_circ_0026536	NM_001417
hsa_circ_0084920	NM_015496
hsa_circ_0010884	NM_000975
hsa_circ_0081079	NM_000089
hsa_circ_0019755	NM_016169
hsa_circ_0022190	NM_053023
hsa_circ_0026709	NM_031157
hsa_circ_0005002	NM_001198801
hsa_circ_0072418	NM_012343
hsa_circ_0086474	NM_001010
hsa_circ_0013730	NM_006699
hsa_circ_0017759	NM_014142
hsa_circ_0041936	NR_037926
hsa_circ_0041847	NM_004112
hsa_circ_0068901	NM_001141936
hsa_circ_0039870	NM_005796
hsa_circ_0028881	NM_003769
hsa_circ_0013181	NM_000969
hsa_circ_0030367	NM_001042517
hsa_circ_0017354	NM_030645
hsa_circ_0029454	NM_025215
hsa_circ_0064170	NM_001198780
hsa_circ_0007044	NM_003330
hsa_circ_0057795	NM_015934
hsa_circ_0092263	NM_001122665
hsa_circ_0061161	NM_001037335
hsa_circ_0057927	NM_001959
hsa_circ_0038419	NR_027155
hsa_circ_0045978	NM_019020
hsa_circ_0066531	NM_001244810
hsa_circ_0045889	NM_024419
hsa_circ_0052348	NM_001009
hsa_circ_0057924	NM_021121
hsa_circ_0034776	NM_139265
hsa_circ_0050722	NM_006233
hsa_circ_0088774	NM_001040011
hsa_circ_0078956	---
hsa_circ_0069728	NR_024031
hsa_circ_0000864	NM_001928
hsa_circ_0089415	NM_002957
hsa_circ_0049866	NM_003290
hsa_circ_0001612	NM_015571
hsa_circ_0051642	NM_004069
hsa_circ_0065637	NM_000581
hsa_circ_0007796	NM_014023
hsa_circ_0050636	NM_014727
hsa_circ_0041598	NM_002798
hsa_circ_0017402	NM_015155
hsa_circ_0041629	NM_015528
hsa_circ_0055908	NM_145686
hsa_circ_0068057	NM_024665
hsa_circ_0017148	NM_000254
hsa_circ_0058359	NM_001077198
hsa_circ_0089347	NM_000972
hsa_circ_0035552	NM_001136015
hsa_circ_0081556	NM_015908
hsa_circ_0071406	NM_001166108
hsa_circ_0060053	NM_181468
hsa_circ_0023120	NM_000852
hsa_circ_0010881	NM_000975
hsa_circ_0081823	NM_182691
hsa_circ_0010572	NM_005529
hsa_circ_0026792	NM_001143853
hsa_circ_0089505	NM_016172
hsa_circ_0016247	NM_006893
hsa_circ_0084797	NM_016010
hsa_circ_0051479	NM_001142502
hsa_circ_0024055	NM_016403
hsa_circ_0011513	NM_001005752
hsa_circ_0027527	NM_001198842
hsa_circ_0079043	NM_001164761
hsa_circ_0079185	NM_001037283
hsa_circ_0069496	NM_005339
hsa_circ_0059483	NM_024704
hsa_circ_0028775	NM_006836
hsa_circ_0027099	NM_001113203
hsa_circ_0058182	NM_021141
hsa_circ_0018130	NM_004521
hsa_circ_0019575	NM_015448
hsa_circ_0073106	NM_003664
hsa_circ_0008554	NM_015493
hsa_circ_0066658	NM_018004
hsa_circ_0026082	NM_003482
hsa_circ_0001355	NM_016625
hsa_circ_0051176	NM_021913
hsa_circ_0010897	NM_007260
hsa_circ_0003409	NM_014504
hsa_circ_0065241	NM_003074
hsa_circ_0067356	NM_015268
hsa_circ_0015476	NM_014810
hsa_circ_0050756	NM_001749
hsa_circ_0057383	NM_000090
hsa_circ_0010887	NM_000975
hsa_circ_0050744	NM_001749
hsa_circ_0014473	NM_001184891
hsa_circ_0066630	NM_080927
hsa_circ_0053064	NM_000182
hsa_circ_0004300	NM_030920
hsa_circ_0044286	NM_002265
hsa_circ_0011134	NM_031459
hsa_circ_0070069	NM_006835
hsa_circ_0066336	NM_001164317
hsa_circ_0051245	NM_001022
hsa_circ_0038688	NM_001006634
hsa_circ_0009662	NM_001009566
hsa_circ_0072116	NM_152295
hsa_circ_0079645	NM_031243
hsa_circ_0041302	NM_006445
hsa_circ_0088852	NM_001130438
hsa_circ_0022941	NM_018026
hsa_circ_0088881	NM_052844
hsa_circ_0024244	NM_004398
hsa_circ_0079982	NR_003655
hsa_circ_0020811	NM_003311
hsa_circ_0024722	NM_006597
hsa_circ_0052603	NM_002539
hsa_circ_0027503	NM_007007
hsa_circ_0081571	NM_000602
hsa_circ_0070230	NM_014933
hsa_circ_0026106	NM_003482
hsa_circ_0080291	NM_016139
hsa_circ_0069727	NR_024031
hsa_circ_0048552	NM_001961
hsa_circ_0061108	NM_001024
hsa_circ_0001920	NM_006044
hsa_circ_0010634	NM_005529
hsa_circ_0038841	NM_001042432
hsa_circ_0021987	NM_002804
hsa_circ_0077697	NM_013352
hsa_circ_0055763	NM_015348
hsa_circ_0049882	NM_001130524
hsa_circ_0065952	NM_004704
hsa_circ_0089589	NM_206920
hsa_circ_0062031	NM_001848
hsa_circ_0089132	NM_007313
hsa_circ_0055318	NM_032118
hsa_circ_0060103	NM_198398
hsa_circ_0056499	NM_001085365
hsa_circ_0086830	NM_006285
hsa_circ_0050637	NM_014727
hsa_circ_0047658	NM_000985
hsa_circ_0008496	NM_002568
hsa_circ_0035648	NM_006537
hsa_circ_0087370	NM_002140
hsa_circ_0031379	NM_004581
hsa_circ_0035982	NM_000968
hsa_circ_0049070	NM_005968
hsa_circ_0024029	NM_001098672
hsa_circ_0050759	NM_001749
hsa_circ_0091974	NM_001110556
hsa_circ_0046204	NM_017921
hsa_circ_0087001	NM_007096
hsa_circ_0086683	NM_018449
hsa_circ_0048484	NM_174983
hsa_circ_0049971	NM_001033549
hsa_circ_0012586	NM_001199080
hsa_circ_0006508	NM_030938
hsa_circ_0007811	NM_177542
hsa_circ_0090791	NM_031407
hsa_circ_0021449	NM_001165414
hsa_circ_0004357	NM_032591
hsa_circ_0030701	NM_005766
hsa_circ_0033118	NM_032632
hsa_circ_0026820	NM_006191
hsa_circ_0066315	NM_001164317
hsa_circ_0041927	NR_037926
hsa_circ_0002722	---
hsa_circ_0060871	NM_006045
hsa_circ_0059550	NM_001242581
hsa_circ_0064351	NM_014160
hsa_circ_0063375	NM_000967
hsa_circ_0044051	NM_001143780
hsa_circ_0063381	NM_000967
hsa_circ_0050819	NM_033557
hsa_circ_0002701	NM_001019
hsa_circ_0086542	NM_017794
hsa_circ_0003522	NM_001102426
hsa_circ_0045617	NM_024844
hsa_circ_0082945	NM_198285
hsa_circ_0025200	NM_002046
hsa_circ_0045961	NM_138793
hsa_circ_0051832	NM_006666
hsa_circ_0035424	NM_207037
hsa_circ_0063535	NM_002883
hsa_circ_0022444	NM_001404
hsa_circ_0044658	NR_037149
hsa_circ_0063079	NM_002473
hsa_circ_0085164	NM_002568
hsa_circ_0014600	NM_001198903
hsa_circ_0086727	NM_018449
hsa_circ_0006853	NR_002312
hsa_circ_0016538	NM_198551
hsa_circ_0044702	NM_012329
hsa_circ_0085085	NM_017890
hsa_circ_0077881	NM_001016
hsa_circ_0086054	NM_013291
hsa_circ_0033710	---
hsa_circ_0010697	NM_005529
hsa_circ_0091812	NM_005334
hsa_circ_0071941	NM_007118
hsa_circ_0079403	NM_198097
hsa_circ_0065639	NM_001664
hsa_circ_0027098	NM_001113203
hsa_circ_0021002	NM_012192
hsa_circ_0078557	NM_030752
hsa_circ_0022796	NM_001198868
hsa_circ_0026467	NM_002273
hsa_circ_0038619	NM_005003
hsa_circ_0052586	NM_001165931
hsa_circ_0041401	NM_014853
hsa_circ_0020683	NM_001042463
hsa_circ_0042199	NR_027160
hsa_circ_0050242	NM_015965
hsa_circ_0045492	NM_014960
hsa_circ_0064001	NM_033200
hsa_circ_0079972	NM_001204871
hsa_circ_0057640	NM_012433
hsa_circ_0005306	NR_002894
hsa_circ_0013551	NM_175744
hsa_circ_0033572	NM_138420
hsa_circ_0037690	NM_003223
hsa_circ_0086155	NM_033301
hsa_circ_0010595	NM_005529
hsa_circ_0033900	NR_002224
hsa_circ_0028004	NM_001145199
hsa_circ_0013917	NM_014455
hsa_circ_0078867	---
hsa_circ_0011196	NM_005704
hsa_circ_0057721	NM_001207067
hsa_circ_0015746	NM_024529
hsa_circ_0010933	NM_014313
hsa_circ_0037466	NM_001009944
hsa_circ_0048104	NM_002819
hsa_circ_0001690	NM_031243
hsa_circ_0085378	NM_000127
hsa_circ_0049612	NM_014975
hsa_circ_0016056	NM_016243
hsa_circ_0076075	NM_005643
hsa_circ_0077007	NM_001402
hsa_circ_0034391	NM_014691
hsa_circ_0001343	NM_152282
hsa_circ_0050804	NM_015073
hsa_circ_0040056	NM_013245
hsa_circ_0082735	NM_004546
hsa_circ_0052079	NM_014225
hsa_circ_0047569	NM_001001937
hsa_circ_0023491	NM_032871
hsa_circ_0022356	NM_014206
hsa_circ_0076141	NM_007104
hsa_circ_0044660	NM_002512
hsa_circ_0022009	NM_175732
hsa_circ_0046442	NM_019613
hsa_circ_0008331	NM_025049
hsa_circ_0060941	NM_000782
hsa_circ_0011614	NM_012199
hsa_circ_0084330	NM_006904
hsa_circ_0044456	NM_002204
hsa_circ_0063988	NM_033200
hsa_circ_0022975	NM_015399
hsa_circ_0045137	NM_006852
hsa_circ_0082393	NM_013255
hsa_circ_0060057	NM_181468
hsa_circ_0085965	NM_030974
hsa_circ_0064917	NM_001034996
hsa_circ_0027069	NM_001686
hsa_circ_0033139	NM_003384
hsa_circ_0002658	NM_001195098
hsa_circ_0073047	NM_001130105
hsa_circ_0000118	NM_006699
hsa_circ_0080842	NM_002835
hsa_circ_0029161	NM_019625
hsa_circ_0018150	NM_002211
hsa_circ_0016132	NM_014935
hsa_circ_0006584	NM_018318
hsa_circ_0012620	NR_036639
hsa_circ_0052322	NM_133502
hsa_circ_0014204	NM_005620
hsa_circ_0021975	NM_002804
hsa_circ_0045906	NM_024419
hsa_circ_0085288	NM_138455
hsa_circ_0026123	NM_006082
hsa_circ_0083808	NM_001440
hsa_circ_0012259	NM_021639
hsa_circ_0003683	NM_005819
hsa_circ_0027731	NM_020698
hsa_circ_0058943	NM_016552
hsa_circ_0080081	NM_021130
hsa_circ_0003644	NM_015172
hsa_circ_0058981	NM_001252119
hsa_circ_0045896	NM_024419
hsa_circ_0076916	NR_003660
hsa_circ_0059156	NM_177559
hsa_circ_0044657	NR_037149
hsa_circ_0010074	NM_015164
hsa_circ_0086774	NM_007126
hsa_circ_0074708	NM_015315
hsa_circ_0021451	NM_001165414
hsa_circ_0068564	NM_152531
hsa_circ_0055680	NM_017991
hsa_circ_0036680	NM_007011
hsa_circ_0059658	NM_001042472
hsa_circ_0050382	NM_032139
hsa_circ_0054509	NM_002158
hsa_circ_0059578	NM_012255
hsa_circ_0084606	NM_004318
hsa_circ_0018644	NM_021129
hsa_circ_0073905	NM_014423
hsa_circ_0045944	NM_003255
hsa_circ_0008392	NM_001130007
hsa_circ_0079989	NR_003655
hsa_circ_0070165	NM_025074
hsa_circ_0044655	NR_037149
hsa_circ_0008923	NM_004637
hsa_circ_0014718	NR_036564
hsa_circ_0060135	NR_040722
hsa_circ_0038866	NM_003321
hsa_circ_0048246	NM_170711
hsa_circ_0081059	NM_000089
hsa_circ_0051350	NM_002659
hsa_circ_0036571	NM_001199057
hsa_circ_0081593	NM_006349
hsa_circ_0047389	NM_014268
hsa_circ_0049837	NM_058243
hsa_circ_0011272	NM_016505
hsa_circ_0044872	NM_030938
hsa_circ_0057416	NM_000090
hsa_circ_0061920	NM_003274
hsa_circ_0059039	NM_005336
hsa_circ_0084245	NM_006904
hsa_circ_0062368	NM_058004
hsa_circ_0087917	NM_032012
hsa_circ_0079729	NM_002047
hsa_circ_0014226	NM_014624
hsa_circ_0022179	NM_001085458
hsa_circ_0041807	NM_004489
hsa_circ_0053259	NM_177983
hsa_circ_0086795	NM_013442
hsa_circ_0041780	NM_007278
hsa_circ_0035988	NM_000968
hsa_circ_0021305	NM_021961
hsa_circ_0066647	NM_020202
hsa_circ_0009392	NM_018216
hsa_circ_0072024	NR_027028
hsa_circ_0077823	NM_033515
hsa_circ_0036601	NM_014630
hsa_circ_0040306	NM_138383
hsa_circ_0085967	NM_032272
hsa_circ_0044319	NM_002265
hsa_circ_0011668	NM_018067
hsa_circ_0009296	NM_014188
hsa_circ_0089345	NM_000972
hsa_circ_0033158	NM_001008707
hsa_circ_0026639	NM_005016
hsa_circ_0050724	NM_006233
hsa_circ_0022139	NM_003627
hsa_circ_0051204	NM_021913
hsa_circ_0028886	NM_001037494
hsa_circ_0070622	NM_033625
hsa_circ_0009608	NM_001428
hsa_circ_0057113	---
hsa_circ_0010570	NM_005529
hsa_circ_0001151	NM_018840
hsa_circ_0023055	NM_012308
hsa_circ_0049725	NM_001008701
hsa_circ_0010586	NM_005529
hsa_circ_0044549	NM_000088
hsa_circ_0073908	NM_002154
hsa_circ_0013998	NM_030920
hsa_circ_0022699	NM_003942
hsa_circ_0027097	NM_001113203
hsa_circ_0087363	NM_002140
hsa_circ_0043595	NM_002276
hsa_circ_0053292	NM_032434
hsa_circ_0027825	NM_213611
hsa_circ_0061066	NM_007002
hsa_circ_0043370	NM_002795
hsa_circ_0052154	NM_001013
hsa_circ_0041476	NM_002558
hsa_circ_0068245	NM_018622
hsa_circ_0084394	NM_006904
hsa_circ_0044421	NM_002634
hsa_circ_0009251	NM_194458
hsa_circ_0017270	NM_031844
hsa_circ_0002400	TCONS_l2_00008469
hsa_circ_0000873	NM_001961
hsa_circ_0070075	NM_006835
hsa_circ_0014744	NM_178229
hsa_circ_0058742	NM_001017915
hsa_circ_0052398	NM_014453
hsa_circ_0044563	NM_000088
hsa_circ_0022900	NM_005507
hsa_circ_0085962	NM_030974
hsa_circ_0011873	NM_006367
hsa_circ_0014539	NM_001135822
hsa_circ_0060845	NM_003859
hsa_circ_0009312	NM_024011
hsa_circ_0059554	NM_001242581
hsa_circ_0064940	NM_001904
hsa_circ_0091849	NM_001110556
hsa_circ_0026450	NM_000424
hsa_circ_0067757	NM_020865
hsa_circ_0006382	NM_005968
hsa_circ_0009636	NM_001428
hsa_circ_0055625	NM_004418
hsa_circ_0035557	NM_001136015
hsa_circ_0052152	NM_001013
hsa_circ_0046197	NM_017921
hsa_circ_0005269	NM_001143782
hsa_circ_0010651	NM_005529
hsa_circ_0013714	NM_003594
hsa_circ_0069472	NM_001024921
hsa_circ_0020660	NM_176795
hsa_circ_0020664	NM_003475
hsa_circ_0063253	NM_016091
hsa_circ_0040895	NM_000485
hsa_circ_0000686	NM_003123
hsa_circ_0028074	NM_014325
hsa_circ_0025197	NM_002046
hsa_circ_0033076	NM_177438
hsa_circ_0053400	NM_032574
hsa_circ_0056151	NM_005415
hsa_circ_0052148	NM_001013
hsa_circ_0040166	NM_001605
hsa_circ_0019760	NM_030912
hsa_circ_0087800	NM_018376
hsa_circ_0036492	NM_206839
hsa_circ_0007938	NM_003908
hsa_circ_0045491	NM_014960
hsa_circ_0027077	NM_001686
hsa_circ_0049607	NM_005809
hsa_circ_0088855	NM_001130438
hsa_circ_0017535	NM_001353
hsa_circ_0075397	NM_006098
hsa_circ_0056790	NM_033394
hsa_circ_0049293	NM_020428
hsa_circ_0048563	NM_001961
hsa_circ_0001564	NM_001024649
hsa_circ_0007827	NM_002572
hsa_circ_0021822	NM_001101802
hsa_circ_0031809	NM_004713
hsa_circ_0055718	NM_199336
hsa_circ_0049854	NM_021187
hsa_circ_0018388	NM_001005751
hsa_circ_0001018	NM_006430
hsa_circ_0051107	NM_138392
hsa_circ_0071671	NR_027633
hsa_circ_0024719	NM_006597
hsa_circ_0080090	NM_021130
hsa_circ_0045886	NM_024419
hsa_circ_0031846	NM_024884
hsa_circ_0022893	NM_021975
hsa_circ_0015289	NR_002578
hsa_circ_0066901	NM_002093
hsa_circ_0068880	NM_012318
hsa_circ_0036078	NM_001104554
hsa_circ_0052188	NM_017607
hsa_circ_0065451	NM_003365
hsa_circ_0058165	NM_021141
hsa_circ_0085837	NM_015117
hsa_circ_0065394	NM_004567
hsa_circ_0073248	NM_001867
hsa_circ_0022447	NM_001404
hsa_circ_0028414	NM_001024662
hsa_circ_0068956	NM_003703
hsa_circ_0059235	NM_022575
hsa_circ_0037260	NM_005823
hsa_circ_0020513	NM_001199868
hsa_circ_0043856	NM_178126
hsa_circ_0045056	NR_026641
hsa_circ_0048537	NM_001961
hsa_circ_0059594	NM_012255
hsa_circ_0010419	NM_018584
hsa_circ_0042815	NM_033389
hsa_circ_0068129	NM_001013439
hsa_circ_0087560	NM_005392
hsa_circ_0020155	NR_027141
hsa_circ_0061179	NM_025224
hsa_circ_0079364	NM_139179
hsa_circ_0047540	NM_020964
hsa_circ_0011719	NM_198446
hsa_circ_0010556	NM_005529
hsa_circ_0023777	NM_001007027
hsa_circ_0059074	NM_014808
hsa_circ_0077257	NR_003038
hsa_circ_0022902	NM_025128
hsa_circ_0076421	NM_000287
hsa_circ_0042073	NM_153210
hsa_circ_0051762	NM_000979
hsa_circ_0061990	NM_058190
hsa_circ_0038910	NM_001031827
hsa_circ_0026927	NM_173595
hsa_circ_0063378	NM_000967
hsa_circ_0088616	NM_033446
hsa_circ_0010678	NM_005529
hsa_circ_0046235	NM_004712
hsa_circ_0092178	NR_028057
hsa_circ_0044823	NM_015294
hsa_circ_0029352	NM_021009
hsa_circ_0085735	NM_153831
hsa_circ_0046682	NM_017512
hsa_circ_0003525	NM_001145928
hsa_circ_0079345	NM_018890
hsa_circ_0090574	NM_002668
hsa_circ_0061871	NM_001025204
hsa_circ_0085678	NM_031466
hsa_circ_0042974	NM_015355
hsa_circ_0050590	NM_205834
hsa_circ_0033344	NM_001376
hsa_circ_0003456	NM_002792
hsa_circ_0087940	NM_019114
hsa_circ_0075180	NM_006816
hsa_circ_0013806	TCONS_00001137
hsa_circ_0087720	NM_173551
hsa_circ_0012293	NM_015112
hsa_circ_0051005	NM_003169
hsa_circ_0079368	NM_139179
hsa_circ_0059176	NM_000801
hsa_circ_0081174	NM_001166160
hsa_circ_0036095	NM_001008224
hsa_circ_0055586	NM_031902
hsa_circ_0031896	NM_030755
hsa_circ_0078942	---
hsa_circ_0064908	NM_002295
hsa_circ_0026138	NM_032704
hsa_circ_0041944	NM_004860
hsa_circ_0073818	NR_024610
hsa_circ_0081779	NM_005045
hsa_circ_0091831	NM_001110556
hsa_circ_0090718	NM_031407
hsa_circ_0020924	NM_001665
hsa_circ_0005725	NM_004255
hsa_circ_0001126	NM_080841
hsa_circ_0074076	NM_016603
hsa_circ_0091006	NM_001145408
hsa_circ_0065649	NM_001664
hsa_circ_0077482	NM_006828
hsa_circ_0080074	NM_002541
hsa_circ_0006289	NM_001199649
hsa_circ_0087700	NM_006401
hsa_circ_0048207	NM_001687
hsa_circ_0046210	NM_017921
hsa_circ_0084773	NM_000971
hsa_circ_0079428	NM_014660
hsa_circ_0048159	NM_019112
hsa_circ_0024715	NM_006597
hsa_circ_0081816	NM_182931
hsa_circ_0017681	NM_001025077
hsa_circ_0047057	NM_005406
hsa_circ_0052983	NM_006277
hsa_circ_0090839	NM_201222
hsa_circ_0050128	NM_001171948
hsa_circ_0059592	NM_012255
hsa_circ_0079829	NM_015283
hsa_circ_0017553	NM_001047160
hsa_circ_0063519	NM_002883
hsa_circ_0033331	NM_001376
hsa_circ_0055072	NM_014911
hsa_circ_0036456	NM_025234
hsa_circ_0035561	NM_001136015
hsa_circ_0011270	NM_016505
hsa_circ_0076988	NM_001402
hsa_circ_0001974	NM_001135055
hsa_circ_0009634	NM_001428
hsa_circ_0008546	NM_174916
hsa_circ_0023761	NM_001007027
hsa_circ_0070543	NM_181892
hsa_circ_0048423	NM_003021
hsa_circ_0042748	NM_020791
hsa_circ_0082395	NM_013255
hsa_circ_0059643	NM_002862
hsa_circ_0082217	NM_001458
hsa_circ_0074534	NM_001025071
hsa_circ_0011359	NM_175852
hsa_circ_0056283	NM_020909
hsa_circ_0074238	NM_032412
hsa_circ_0047983	NM_007345
hsa_circ_0083930	NM_007198
hsa_circ_0046304	NM_016286
hsa_circ_0038098	NM_004996
hsa_circ_0052263	NM_007279
hsa_circ_0018961	NM_001142285
hsa_circ_0025181	NM_002046
hsa_circ_0011682	NM_005119
hsa_circ_0086890	NM_006289
hsa_circ_0022027	NM_014342
hsa_circ_0078428	NM_020732
hsa_circ_0076208	NM_014341
hsa_circ_0016655	NM_002296
hsa_circ_0004795	NM_007068
hsa_circ_0006847	NM_181718
hsa_circ_0088634	NM_032293
hsa_circ_0032093	NM_001244189
hsa_circ_0063100	NM_002473
hsa_circ_0062124	NM_015151
hsa_circ_0024436	NR_033759
hsa_circ_0065422	NM_000094
hsa_circ_0034115	NR_003325
hsa_circ_0051990	NM_024682
hsa_circ_0089618	NM_183241
hsa_circ_0042440	NM_001042685
hsa_circ_0090082	NM_006406
hsa_circ_0040648	NM_001537
hsa_circ_0071163	NM_006726
hsa_circ_0027774	NM_006838
hsa_circ_0086687	NM_018449
hsa_circ_0066413	NM_002841
hsa_circ_0072246	NM_153485
hsa_circ_0023080	NM_021173
hsa_circ_0086186	NM_001145355
hsa_circ_0014484	NM_005227
hsa_circ_0026099	NM_003482
hsa_circ_0074452	NM_006706
hsa_circ_0048131	NM_001033026
hsa_circ_0075373	NM_006098
hsa_circ_0010879	NM_000975
hsa_circ_0076313	NM_001134493
[truncated: 5,160 more rows]
